# Supplementary material for: Galectin Plasmatic Levels Reveal a Cluster Associated with Disease Aggressiveness and Kidney Damage in Multiple Myeloma Patients
Source: Int J Mol Sci. 2024 Dec 17;25(24):13499. doi: 10.3390/ijms252413499 (PMC11676459; doi:10.3390/ijms252413499)
Supplement: Supplementary file 1 [file ijms-25-13499-s001.zip]

Archive with 1 entries (1 files):
- ijms-3325466-supplementary.pdf
